# Supplementary material for: Survey data on Vietnamese retail investors׳ trading behavior and their psychological and behavioral patterns
Source: Data Brief. 2018 May 25;19:1176–80. doi: 10.1016/j.dib.2018.05.113 (PMC6140283; doi:10.1016/j.dib.2018.05.113)
Supplement: Application 2 [file mmc2.zip]

Archive with 2 entries (2 files):
- Questionnaire DIB.pdf
- Dataset.dta
